# Supplementary material for: 1,4-Bis(fluoro­meth­yl)benzene
Source: Acta Crystallogr Sect E Struct Rep Online. 2009 Feb 4;65(Pt 3):o459. doi: 10.1107/S1600536809003730 (PMC2968459; doi:10.1107/S1600536809003730)
Supplement: Supplementary file 2 [file e-65-0o459-Isup2.hkl]

# 
# h,k,l, Fc-squared, Fo-squared, sigma(Fo-squared) and status flag 
# 
data_I
_shelx_title ' a in P2(1)/n' 
_shelx_refln_list_code          4 
_shelx_F_calc_maximum       63.29 
_exptl_crystal_F_000       148.00 
_reflns_d_resolution_high  0.5960 
 
loop_ 
 _symmetry_equiv_pos_as_xyz 
 'x, y, z' 
 '-x+1/2, y+1/2, -z+1/2' 
 '-x, -y, -z' 
 'x-1/2, -y-1/2, z-1/2' 
 
_cell_length_a     6.1886 
_cell_length_b     5.0152 
_cell_length_c    10.4750 
_cell_angle_alpha  90.000 
_cell_angle_beta   95.107 
_cell_angle_gamma  90.000 
 
_shelx_F_squared_multiplier     1.000 
 
loop_ 
 _refln_index_h 
 _refln_index_k 
 _refln_index_l 
 _refln_F_squared_calc 
 _refln_F_squared_meas 
 _refln_F_squared_sigma 
 _refln_observed_status 
   2   0   0      185.70       88.64      0.75 o 
   4   0   0      365.79      430.67      2.15 o 
   6   0   0       65.60       47.23      0.65 o 
   8   0   0        1.17        0.76      0.18 o 
  10   0   0       28.08       33.94      1.10 o 
   1   1   0        2.99        1.86      0.08 o 
   2   1   0       15.10       26.75      0.39 o 
   3   1   0       54.69       67.06      0.42 o 
   4   1   0        7.86        9.73      0.15 o 
   5   1   0        3.34        2.00      0.13 o 
   6   1   0       35.17       32.72      0.42 o 
   7   1   0        8.49        7.90      0.27 o 
   8   1   0       10.32       10.65      0.35 o 
   9   1   0       25.04       26.16      0.65 o 
  10   1   0        3.68        3.95      0.36 o 
   0   2   0      658.13      977.98     10.40 o 
   1   2   0        9.80       14.01      0.19 o 
   2   2   0       20.98       17.68      0.27 o 
   3   2   0        0.13        1.87      0.14 o 
   4   2   0       11.60       19.44      0.29 o 
   5   2   0       68.16       60.08      0.62 o 
   6   2   0        0.03        0.16      0.11 o 
   7   2   0        1.67        1.26      0.17 o 
   8   2   0        0.28        0.14      0.19 o 
   9   2   0        4.27        5.38      0.52 o 
  10   2   0        0.48        0.21      0.40 o 
   1   3   0      174.59      189.00      1.05 o 
   2   3   0       43.30       46.06      0.45 o 
   3   3   0        0.83        0.56      0.11 o 
   4   3   0      260.44      247.57      1.83 o 
   5   3   0       47.17       51.27      0.73 o 
   6   3   0      103.31      104.75      1.14 o 
   7   3   0       11.88       10.74      0.39 o 
   8   3   0        0.60        0.78      0.21 o 
   9   3   0        0.70        0.42      0.25 o 
   0   4   0        1.71        2.58      0.42 o 
   1   4   0        2.52        7.23      0.21 o 
   2   4   0       57.82       56.71      0.69 o 
   3   4   0       29.34       23.01      0.54 o 
   4   4   0        3.70        4.03      0.25 o 
   5   4   0       10.48        9.18      0.36 o 
   6   4   0       14.35       13.85      0.52 o 
   7   4   0        0.18        0.54      0.23 o 
   8   4   0        0.04        0.37      0.23 o 
   9   4   0        1.93        2.16      0.48 o 
   1   5   0        0.89        0.64      0.14 o 
   2   5   0        0.59        0.78      0.11 o 
   3   5   0        1.22        0.98      0.12 o 
   4   5   0       28.65       28.28      0.49 o 
   5   5   0        0.02        0.01      0.13 o 
   6   5   0        1.38        1.81      0.24 o 
   7   5   0        0.04        0.34      0.23 o 
   8   5   0        0.39        0.33      0.27 o 
   0   6   0       11.98       10.44      1.29 o 
   1   6   0       24.42       23.65      1.71 o 
   2   6   0       38.30       40.25      0.75 o 
   3   6   0       40.97       43.81      0.64 o 
   4   6   0       12.53       12.60      0.47 o 
   5   6   0        0.54        0.52      0.19 o 
   6   6   0        5.44        5.34      0.75 o 
   7   6   0        7.93        8.35      0.66 o 
   1   7   0        0.54        0.42      0.55 o 
   2   7   0        0.17       -0.01      0.26 o 
   3   7   0        4.30        3.93      0.35 o 
   4   7   0        3.33        3.26      0.34 o 
   5   7   0        1.81        1.19      0.31 o 
   2   8   0        0.61        0.66      0.37 o 
   3   8   0        0.14        0.19      0.26 o 
  -9   0   1       57.87       62.11      1.30 o 
  -7   0   1       54.59       44.14      0.83 o 
  -5   0   1        0.22        0.06      0.07 o 
  -3   0   1      942.75     1048.51      4.70 o 
  -1   0   1       97.50       25.49      0.51 o 
   1   0   1     2755.06     2574.58     22.83 o 
   3   0   1        0.43        9.00      0.21 o 
   5   0   1       19.66       20.12      0.32 o 
   7   0   1       37.40       37.26      0.62 o 
   9   0   1        1.20        1.34      0.47 o 
 -10   1   1        0.11        0.40      0.25 o 
  -9   1   1       10.77       11.07      0.47 o 
  -8   1   1        1.36        1.03      0.16 o 
  -7   1   1        0.24        0.36      0.11 o 
  -6   1   1        0.04        0.10      0.07 o 
  -5   1   1        4.70        4.74      0.12 o 
  -4   1   1       13.04       19.81      0.21 o 
  -3   1   1       34.06       43.44      0.39 o 
  -2   1   1      311.88      302.86      1.73 o 
  -1   1   1      735.83      696.58      4.19 o 
   0   1   1       79.79       46.56      0.38 o 
   1   1   1       28.27       51.21      0.51 o 
   2   1   1      540.74      615.80      4.06 o 
   3   1   1       54.15       59.36      0.37 o 
   4   1   1        1.25        2.20      0.10 o 
   5   1   1       18.44       10.23      0.23 o 
   6   1   1       31.39       25.66      0.31 o 
   7   1   1        0.01        0.10      0.11 o 
   8   1   1       14.35       12.91      0.35 o 
   9   1   1       18.40       19.63      0.57 o 
  10   1   1        4.20        3.84      0.44 o 
 -10   2   1        0.29        0.23      0.37 o 
  -9   2   1        0.51        0.64      0.25 o 
  -8   2   1        0.35        0.57      0.20 o 
  -7   2   1        1.61        1.50      0.22 o 
  -6   2   1        0.07        0.31      0.11 o 
  -5   2   1       68.23       67.81      0.61 o 
  -4   2   1       16.02        8.09      0.22 o 
  -3   2   1       94.55      104.36      0.88 o 
  -2   2   1       64.70       58.92      0.43 o 
  -1   2   1      374.78      516.30      2.30 o 
   0   2   1        9.05       14.46      0.22 o 
   1   2   1       33.01       45.71      0.36 o 
   2   2   1      137.64      148.34      0.83 o 
   3   2   1       47.52       63.15      0.65 o 
   4   2   1       61.11       65.39      0.56 o 
   5   2   1       62.62       63.36      0.79 o 
   6   2   1       71.54       60.37      0.69 o 
   7   2   1        2.59        2.57      0.25 o 
   8   2   1       40.80       43.21      0.82 o 
   9   2   1        2.11        2.37      0.32 o 
  -9   3   1        4.82        4.19      0.35 o 
  -8   3   1       14.05       14.85      0.45 o 
  -7   3   1       46.41       45.38      0.69 o 
  -6   3   1       25.38       23.35      0.47 o 
  -5   3   1       24.72       26.51      0.57 o 
  -4   3   1      217.19      207.32      1.61 o 
  -3   3   1      292.63      275.64      1.81 o 
  -2   3   1        0.76        0.71      0.07 o 
  -1   3   1       22.40       38.54      0.39 o 
   0   3   1      322.82      344.51      1.96 o 
   1   3   1       86.03      117.31      0.63 o 
   2   3   1       41.91       43.40      0.40 o 
   3   3   1       50.76       43.78      0.61 o 
   4   3   1        7.38        4.06      0.22 o 
   5   3   1        7.47        8.25      0.41 o 
   6   3   1        1.67        2.05      0.28 o 
   7   3   1        3.94        3.28      0.30 o 
   8   3   1        0.13        0.13      0.20 o 
   9   3   1        1.46        1.28      0.30 o 
  -9   4   1        4.76        4.50      0.42 o 
  -8   4   1        0.67        0.30      0.23 o 
  -7   4   1        8.32        8.05      0.41 o 
  -6   4   1        0.14        0.19      0.15 o 
  -5   4   1        0.86        0.71      0.16 o 
  -4   4   1       10.18        9.57      0.49 o 
  -3   4   1        3.15        3.90      0.18 o 
  -2   4   1        1.06        2.01      0.11 o 
  -1   4   1       92.31      101.58      0.70 o 
   0   4   1       10.33       18.67      0.63 o 
   1   4   1        0.23        0.61      0.08 o 
   2   4   1       61.52       64.64      0.56 o 
   3   4   1      252.11      245.71      1.75 o 
   4   4   1        3.83        3.75      0.22 o 
   5   4   1        1.17        1.20      0.20 o 
   6   4   1       13.90       11.44      0.49 o 
   7   4   1       21.37       22.34      0.86 o 
   8   4   1        1.66        1.12      0.29 o 
   9   4   1        3.07        3.74      0.89 o 
  -8   5   1        3.81        3.42      0.39 o 
  -7   5   1        0.04        0.25      0.23 o 
  -6   5   1        0.22        0.46      0.19 o 
  -5   5   1        9.60        9.23      0.45 o 
  -4   5   1       12.26       11.40      0.33 o 
  -3   5   1        0.16        0.66      0.11 o 
  -2   5   1        5.60        3.91      0.17 o 
  -1   5   1        0.14        0.27      0.12 o 
   0   5   1        2.70        2.75      0.43 o 
   1   5   1       69.77       76.70      1.15 o 
   2   5   1       57.05       52.56      0.58 o 
   3   5   1        0.04        0.20      0.10 o 
   4   5   1       11.56       10.82      0.33 o 
   5   5   1       18.62       16.38      0.45 o 
   6   5   1        1.33        1.03      0.22 o 
   7   5   1        1.30        1.51      0.31 o 
   8   5   1        8.22        9.05      0.56 o 
  -7   6   1       13.13       14.56      0.62 o 
  -6   6   1       17.44       17.22      1.09 o 
  -5   6   1       19.69       21.47      0.54 o 
  -4   6   1       11.69       12.06      0.50 o 
  -3   6   1        2.58        2.09      0.19 o 
  -2   6   1       54.15       57.70      0.80 o 
  -1   6   1        4.44        4.33      1.03 o 
   0   6   1        3.84        3.00      0.50 o 
   1   6   1        3.29        2.93      0.30 o 
   2   6   1       22.12       23.51      0.52 o 
   3   6   1       58.79       60.58      0.76 o 
   4   6   1        5.93        6.60      0.38 o 
   5   6   1        7.76        7.36      0.51 o 
   6   6   1        0.31        0.48      0.23 o 
   7   6   1        1.34        1.24      0.31 o 
  -5   7   1        0.19        0.43      0.25 o 
  -4   7   1        8.49        6.83      0.77 o 
  -3   7   1       30.87       31.20      0.94 o 
  -2   7   1        0.00       -0.14      0.24 o 
  -1   7   1        7.58        6.83      0.48 o 
   0   7   1        5.53        6.38      1.25 o 
   1   7   1        7.55        7.97      0.52 o 
   2   7   1        0.08        0.23      0.28 o 
   3   7   1        6.26        6.67      0.85 o 
   4   7   1       10.33        9.93      0.69 o 
   5   7   1        3.35        2.76      0.36 o 
  -3   8   1        2.49        2.23      0.36 o 
  -2   8   1        0.70        0.52      0.36 o 
   1   8   1        5.10        6.86      1.54 o 
   2   8   1        1.41        1.33      0.40 o 
 -10   0   2       45.90       53.93      1.37 o 
  -8   0   2        7.64        6.08      0.32 o 
  -6   0   2       49.89       35.80      0.61 o 
  -4   0   2        0.29        0.71      0.08 o 
  -2   0   2      118.84      119.69      0.83 o 
   0   0   2      246.63      122.69      2.27 o 
   2   0   2      157.82      259.54      1.70 o 
   4   0   2       10.32        5.30      0.23 o 
   6   0   2       42.60       48.54      0.67 o 
   8   0   2        0.94        0.91      0.19 o 
  10   0   2       12.39       11.60      1.07 o 
 -10   1   2        1.59        1.18      0.30 o 
  -9   1   2        2.30        2.76      0.30 o 
  -8   1   2        8.75        7.78      0.30 o 
  -7   1   2       38.10       35.81      0.50 o 
  -6   1   2        0.15        0.09      0.06 o 
  -5   1   2       76.20       91.16      0.50 o 
  -4   1   2       40.82       38.93      0.35 o 
  -3   1   2       11.54        7.29      0.10 o 
  -2   1   2       80.23       91.72      0.84 o 
  -1   1   2     4006.14     4375.25     23.47 o 
   0   1   2      867.57      876.98      5.20 o 
   1   1   2      146.83       87.21      0.93 o 
   2   1   2       62.89       58.48      0.67 o 
   3   1   2      171.67      203.60      0.82 o 
   4   1   2       95.80       91.75      0.50 o 
   5   1   2        2.29        5.13      0.15 o 
   6   1   2       13.53       11.70      0.24 o 
   7   1   2       19.47       19.85      0.40 o 
   8   1   2       12.76       14.35      0.43 o 
   9   1   2        7.80        8.05      0.63 o 
  10   1   2        4.14        3.37      0.76 o 
 -10   2   2        0.23        0.39      0.40 o 
  -9   2   2        0.41        0.45      0.24 o 
  -8   2   2        0.11        0.23      0.17 o 
  -7   2   2       15.88       17.34      0.38 o 
  -6   2   2        1.67        2.01      0.20 o 
  -5   2   2      141.24      141.01      0.93 o 
  -4   2   2      113.62       88.35      0.65 o 
  -3   2   2       33.24       20.92      0.32 o 
  -2   2   2       28.93       18.68      0.24 o 
  -1   2   2      517.97      430.32      2.09 o 
   0   2   2      136.38      217.64      1.25 o 
   1   2   2        0.64        6.60      0.16 o 
   2   2   2      334.56      381.88      1.76 o 
   3   2   2       64.59       70.88      0.61 o 
   4   2   2        5.72        8.57      0.22 o 
   5   2   2      192.56      172.83      1.14 o 
   6   2   2       71.00       71.62      0.81 o 
   7   2   2        3.56        3.35      0.25 o 
   8   2   2       11.58       12.30      0.55 o 
   9   2   2       15.20       17.61      0.78 o 
  -9   3   2        3.03        3.40      0.33 o 
  -8   3   2        1.56        1.73      0.23 o 
  -7   3   2        5.67        5.20      0.28 o 
  -6   3   2       65.37       62.46      0.92 o 
  -5   3   2        0.01        0.19      0.12 o 
  -4   3   2       42.30       38.18      0.56 o 
  -3   3   2       34.31       27.26      0.49 o 
  -2   3   2        5.58        8.79      0.17 o 
  -1   3   2       53.05       79.87      0.50 o 
   0   3   2       34.71       59.56      0.39 o 
   1   3   2        2.17        2.35      0.10 o 
   2   3   2       15.53       22.24      0.32 o 
   3   3   2       29.11       33.75      0.48 o 
   4   3   2        4.12        3.54      0.22 o 
   5   3   2        6.14        4.43      0.29 o 
   6   3   2        0.00        0.14      0.15 o 
   7   3   2        0.53        0.43      0.20 o 
   8   3   2        4.61        5.56      0.48 o 
   9   3   2        0.74        1.02      0.31 o 
  -9   4   2        1.66        1.75      0.32 o 
  -8   4   2        3.75        3.50      0.34 o 
  -7   4   2       28.79       29.89      0.66 o 
  -6   4   2       15.00       15.87      0.44 o 
  -5   4   2       19.80       18.72      0.51 o 
  -4   4   2        8.04        9.24      0.41 o 
  -3   4   2       23.74       23.62      0.39 o 
  -2   4   2        7.74        5.98      0.21 o 
  -1   4   2        8.80        8.79      0.26 o 
   0   4   2       43.66       53.49      0.52 o 
   1   4   2       10.96       10.86      0.19 o 
   2   4   2        6.50        5.56      0.17 o 
   3   4   2      210.16      198.13      1.57 o 
   4   4   2       15.86       17.74      0.46 o 
   5   4   2        8.32        7.87      0.42 o 
   6   4   2        0.14        0.66      0.21 o 
   7   4   2        0.01        0.14      0.23 o 
   8   4   2        0.84        1.08      0.28 o 
  -8   5   2        8.00        9.01      0.53 o 
  -7   5   2        0.00        0.09      0.23 o 
  -6   5   2        4.48        3.76      0.27 o 
  -5   5   2       33.13       34.86      0.64 o 
  -4   5   2        3.67        4.15      0.32 o 
  -3   5   2        1.38        1.47      0.18 o 
  -2   5   2        6.99        4.20      0.19 o 
  -1   5   2       13.89       12.61      0.41 o 
   0   5   2        1.35        0.91      0.41 o 
   1   5   2      125.33      132.36      0.97 o 
   2   5   2       14.06       15.69      0.34 o 
   3   5   2       11.52        9.95      0.47 o 
   4   5   2        0.14        0.42      0.16 o 
   5   5   2       38.47       37.18      0.72 o 
   6   5   2        0.16        0.16      0.21 o 
   7   5   2        0.08        0.07      0.28 o 
   8   5   2        0.01       -0.29      0.29 o 
  -7   6   2       10.43       11.36      0.64 o 
  -6   6   2        2.94        2.90      0.30 o 
  -5   6   2        1.95        1.47      0.22 o 
  -4   6   2       20.35       22.92      0.60 o 
  -3   6   2        1.44        1.77      0.20 o 
  -2   6   2        8.66        8.05      0.35 o 
  -1   6   2        3.40        2.47      0.27 o 
   0   6   2        8.30        6.99      0.85 o 
   1   6   2        1.13        1.14      0.19 o 
   2   6   2        0.08        0.34      0.13 o 
   3   6   2        0.71        0.97      0.17 o 
   4   6   2        2.08        1.12      0.20 o 
   5   6   2        0.14        0.22      0.19 o 
   6   6   2        0.19        0.36      0.23 o 
  -5   7   2        2.13        2.00      0.32 o 
  -4   7   2       10.21       10.28      0.83 o 
  -3   7   2       27.35       29.79      0.91 o 
  -2   7   2       11.06       10.98      0.48 o 
  -1   7   2        2.13        2.20      0.35 o 
   0   7   2        3.16        2.56      0.93 o 
   1   7   2        0.00       -0.10      0.23 o 
   2   7   2        2.39        2.69      0.29 o 
   3   7   2        9.48       10.48      0.46 o 
   4   7   2        3.16        2.97      0.32 o 
   5   7   2        0.79        1.02      0.28 o 
  -2   8   2       13.57       16.53      0.89 o 
   1   8   2        9.53       10.11      0.65 o 
   2   8   2       14.25       15.84      3.18 o 
  -9   0   3       10.68       13.76      0.76 o 
  -7   0   3        8.82        9.45      0.34 o 
  -5   0   3       11.57       10.99      0.22 o 
  -3   0   3       42.49       53.02      0.49 o 
  -1   0   3        6.82        9.05      0.25 o 
   1   0   3      180.68      195.59      1.50 o 
   3   0   3        0.96        1.00      0.10 o 
   5   0   3        0.44        2.45      0.28 o 
   7   0   3        0.02       -0.03      0.12 o 
   9   0   3        0.56        1.05      0.38 o 
 -10   1   3       15.44       17.56      0.88 o 
  -9   1   3        1.01        1.06      0.24 o 
  -8   1   3        6.57        4.74      0.30 o 
  -7   1   3       11.90        9.26      0.28 o 
  -6   1   3       13.92       14.58      0.21 o 
  -5   1   3       48.83       40.81      0.31 o 
  -4   1   3      188.23      215.68      0.89 o 
  -3   1   3        0.71        3.58      0.08 o 
  -2   1   3      333.29      455.09      3.15 o 
  -1   1   3      656.21      685.60      4.66 o 
   0   1   3      882.60     1003.99     12.98 o 
   1   1   3      168.10      155.74      1.17 o 
   2   1   3        0.70        4.24      0.15 o 
   3   1   3       61.45       65.55      0.37 o 
   4   1   3      173.23      151.30      0.72 o 
   5   1   3       86.93       68.56      0.46 o 
   6   1   3       13.39       12.88      0.29 o 
   7   1   3        5.09        4.52      0.23 o 
   8   1   3       15.42       16.87      0.51 o 
   9   1   3        1.11        1.34      0.26 o 
 -10   2   3        0.01       -0.02      0.36 o 
  -9   2   3        5.55        5.61      0.37 o 
  -8   2   3        3.74        4.20      0.29 o 
  -7   2   3        3.70        4.36      0.33 o 
  -6   2   3        1.73        2.50      0.16 o 
  -5   2   3       80.30       75.70      0.61 o 
  -4   2   3      251.18      234.26      1.10 o 
  -3   2   3       96.18       92.31      0.74 o 
  -2   2   3      297.40      366.75      2.21 o 
  -1   2   3        0.22        1.70      0.11 o 
   0   2   3        0.01       13.64      0.26 o 
   1   2   3      122.10      143.03      0.82 o 
   2   2   3        7.44        3.74      0.15 o 
   3   2   3       76.02       90.32      0.79 o 
   4   2   3        0.07        2.83      0.15 o 
   5   2   3       12.41        9.84      0.27 o 
   6   2   3       24.80       22.86      0.42 o 
   7   2   3       12.18       10.70      0.42 o 
   8   2   3       32.38       30.64      0.71 o 
   9   2   3       16.30       16.27      0.58 o 
  -9   3   3        0.01        0.00      0.21 o 
  -8   3   3        0.41        0.46      0.18 o 
  -7   3   3        0.00        0.13      0.14 o 
  -6   3   3        5.35        5.66      0.40 o 
  -5   3   3        0.95        1.07      0.16 o 
  -4   3   3       11.12       13.24      0.32 o 
  -3   3   3        2.84        3.92      0.19 o 
  -2   3   3       56.66       74.01      0.60 o 
  -1   3   3       11.30       11.54      0.19 o 
   0   3   3       19.43       29.11      0.29 o 
   1   3   3        5.09        9.33      0.18 o 
   2   3   3       81.85       92.56      0.94 o 
   3   3   3        7.35        9.96      0.29 o 
   4   3   3        1.20        0.76      0.14 o 
   5   3   3       12.24       10.13      0.34 o 
   6   3   3       10.28        9.53      0.40 o 
   7   3   3       26.10       26.07      0.69 o 
   8   3   3        1.03        1.30      0.26 o 
   9   3   3        2.57        2.12      0.34 o 
  -9   4   3        3.14        3.44      0.49 o 
  -8   4   3        3.62        3.32      0.36 o 
  -7   4   3       19.06       16.74      0.50 o 
  -6   4   3       62.00       65.54      0.89 o 
  -5   4   3        7.24        6.85      0.31 o 
  -4   4   3       24.44       25.33      0.48 o 
  -3   4   3       20.18       18.14      0.38 o 
  -2   4   3        1.26        0.78      0.10 o 
  -1   4   3       11.96        9.12      0.21 o 
   0   4   3      197.47      214.68      1.21 o 
   1   4   3       36.04       27.33      0.31 o 
   2   4   3        1.51        0.73      0.11 o 
   3   4   3        0.00        0.17      0.11 o 
   4   4   3       87.58       81.93      1.06 o 
   5   4   3       15.84       12.82      0.46 o 
   6   4   3        0.02        0.25      0.20 o 
   7   4   3        0.96        1.09      0.28 o 
   8   4   3        3.56        3.11      0.51 o 
  -8   5   3       39.30       45.05      1.06 o 
  -7   5   3        3.80        4.45      0.36 o 
  -6   5   3        1.52        1.48      0.23 o 
  -5   5   3        6.83        6.84      0.45 o 
  -4   5   3       29.53       30.02      0.53 o 
  -3   5   3        1.61        1.55      0.16 o 
  -2   5   3       55.20       48.42      0.64 o 
  -1   5   3        0.00        0.65      0.11 o 
   0   5   3        4.26        4.24      0.21 o 
   1   5   3        0.17        0.45      0.10 o 
   2   5   3      347.03      342.03      2.21 o 
   3   5   3        3.40        3.49      0.24 o 
   4   5   3        6.78        5.96      0.33 o 
   5   5   3        2.73        2.85      0.28 o 
   6   5   3       13.94       13.80      0.65 o 
   7   5   3        0.30        0.16      0.30 o 
  -7   6   3        7.15        7.74      0.75 o 
  -6   6   3        0.23        0.00      0.18 o 
  -5   6   3        0.16        0.15      0.18 o 
  -4   6   3        3.68        3.81      0.31 o 
  -3   6   3        3.51        2.86      0.25 o 
  -2   6   3        3.39        3.25      0.24 o 
  -1   6   3        0.07        0.22      0.14 o 
   0   6   3        5.78        5.91      0.46 o 
   1   6   3        5.80        5.82      0.24 o 
   2   6   3        1.68        1.56      0.18 o 
   3   6   3        2.23        1.19      0.19 o 
   4   6   3        4.73        3.99      0.31 o 
   5   6   3        0.09        0.21      0.19 o 
   6   6   3        0.18        0.25      0.23 o 
  -5   7   3        0.01        0.38      0.30 o 
  -4   7   3        6.04        6.10      0.51 o 
  -3   7   3        2.64        1.93      0.34 o 
  -2   7   3        5.95        7.03      0.44 o 
  -1   7   3        1.35        1.24      0.26 o 
   0   7   3       17.33       19.86      0.56 o 
   1   7   3        0.26        0.23      0.19 o 
   2   7   3        5.14        4.39      0.32 o 
   3   7   3        0.36        0.25      0.20 o 
   4   7   3        8.77        9.82      0.50 o 
   5   7   3        0.60        0.54      0.28 o 
  -2   8   3       32.17       35.90      0.96 o 
  -1   8   3        1.32        1.11      0.43 o 
   0   8   3        2.09        1.16      0.38 o 
   1   8   3        4.80        5.80      0.96 o 
   2   8   3        0.00        0.20      0.26 o 
 -10   0   4        3.00        3.09      0.79 o 
  -8   0   4        9.37        8.91      0.39 o 
  -6   0   4       15.28       15.80      0.46 o 
  -4   0   4        7.22        5.40      0.16 o 
  -2   0   4      269.43      410.63      2.22 o 
   0   0   4      189.21      163.45      1.12 o 
   2   0   4       15.89       17.45      0.30 o 
   4   0   4      193.41      167.97      1.51 o 
   6   0   4       40.89       45.78      0.67 o 
   8   0   4        2.55        3.02      0.27 o 
 -10   1   4        9.60       10.36      1.00 o 
  -9   1   4        0.38       -0.05      0.20 o 
  -8   1   4        0.42        0.89      0.17 o 
  -7   1   4       15.00       12.08      0.35 o 
  -6   1   4       63.62       62.88      0.47 o 
  -5   1   4      180.96      178.24      0.78 o 
  -4   1   4       62.81       48.15      0.31 o 
  -3   1   4       77.41       77.14      0.37 o 
  -2   1   4      224.70      172.04      0.74 o 
  -1   1   4      109.69      188.06      3.56 o 
   0   1   4       37.25       67.64      0.70 o 
   1   1   4      398.63      499.92      2.31 o 
   2   1   4       60.73       72.27      0.39 o 
   3   1   4       18.03       17.30      0.18 o 
   4   1   4       56.56       52.03      0.37 o 
   5   1   4      242.86      253.41      1.23 o 
   6   1   4        4.17        3.25      0.24 o 
   7   1   4        2.44        2.67      0.20 o 
   8   1   4        3.18        2.74      0.24 o 
   9   1   4        9.86       10.24      0.86 o 
  -9   2   4        2.41        1.65      0.27 o 
  -8   2   4       29.57       30.42      0.62 o 
  -7   2   4        3.77        3.57      0.22 o 
  -6   2   4       26.93       27.72      0.41 o 
  -5   2   4       75.05       68.35      0.59 o 
  -4   2   4       28.86       21.92      0.31 o 
  -3   2   4        0.04        0.37      0.07 o 
  -2   2   4      504.63      578.43      2.77 o 
  -1   2   4      618.67      737.07      3.70 o 
   0   2   4        7.04        9.23      0.21 o 
   1   2   4      141.91      180.41      1.03 o 
   2   2   4      139.73      140.95      1.20 o 
   3   2   4       11.22       16.24      0.25 o 
   4   2   4        3.83        2.03      0.13 o 
   5   2   4       11.96        6.67      0.24 o 
   6   2   4       16.10       15.75      0.39 o 
   7   2   4        5.82        6.20      0.35 o 
   8   2   4        7.11        7.12      0.41 o 
   9   2   4        2.10        2.00      0.31 o 
  -9   3   4        0.26        0.44      0.24 o 
  -8   3   4        0.62        0.55      0.18 o 
  -7   3   4        0.11        0.04      0.13 o 
  -6   3   4        9.51       10.35      0.33 o 
  -5   3   4        5.26        5.14      0.27 o 
  -4   3   4        2.81        1.72      0.16 o 
  -3   3   4        1.15        4.24      0.19 o 
  -2   3   4       45.95       35.52      0.45 o 
  -1   3   4        8.07       20.25      0.28 o 
   0   3   4       36.16       30.54      0.35 o 
   1   3   4       48.05       50.19      0.50 o 
   2   3   4       20.98       22.62      0.56 o 
   3   3   4        0.86        0.17      0.10 o 
   4   3   4       22.43       20.11      0.46 o 
   5   3   4        1.83        2.30      0.21 o 
   6   3   4        8.66        7.96      0.35 o 
   7   3   4        7.28        7.70      0.43 o 
   8   3   4       13.12       15.04      0.78 o 
   9   3   4        0.67        1.04      0.34 o 
  -9   4   4       16.15       19.53      1.47 o 
  -8   4   4        0.50        1.32      0.27 o 
  -7   4   4       17.69       16.91      0.70 o 
  -6   4   4        5.02        4.66      0.31 o 
  -5   4   4        9.95        9.98      0.36 o 
  -4   4   4        1.36        1.26      0.16 o 
  -3   4   4        3.21        1.61      0.21 o 
  -2   4   4        0.03        0.76      0.12 o 
  -1   4   4       12.76       14.50      0.28 o 
   0   4   4       47.55       47.13      0.52 o 
   1   4   4      211.86      212.98      1.63 o 
   2   4   4        9.56        6.36      0.27 o 
   3   4   4        0.10        0.44      0.12 o 
   4   4   4       29.46       25.09      0.53 o 
   5   4   4        4.84        3.44      0.27 o 
   6   4   4        0.02        0.09      0.20 o 
   7   4   4        9.33       11.05      0.52 o 
   8   4   4        0.94        0.55      0.35 o 
  -8   5   4        0.55        0.68      0.33 o 
  -7   5   4       34.05       36.63      0.83 o 
  -6   5   4        0.43        0.42      0.19 o 
  -5   5   4       29.21       31.69      0.64 o 
  -4   5   4        1.59        1.52      0.19 o 
  -3   5   4        0.00        0.11      0.12 o 
  -2   5   4        1.12        1.48      0.16 o 
  -1   5   4       69.56       65.45      0.79 o 
   0   5   4        0.65        0.72      0.11 o 
   1   5   4        2.30        2.38      0.16 o 
   2   5   4       44.38       44.50      0.59 o 
   3   5   4       49.79       49.62      0.69 o 
   4   5   4        0.18        0.28      0.16 o 
   5   5   4        1.09        1.13      0.23 o 
   6   5   4        2.99        3.06      0.44 o 
   7   5   4        0.22        0.37      0.32 o 
  -7   6   4        0.88        1.49      0.65 o 
  -6   6   4        2.03        2.02      0.31 o 
  -5   6   4        0.41        0.19      0.19 o 
  -4   6   4        1.25        1.17      0.24 o 
  -3   6   4        0.35        0.38      0.17 o 
  -2   6   4        3.66        3.23      0.25 o 
  -1   6   4        0.00        0.14      0.14 o 
   0   6   4        6.28        6.10      0.26 o 
   1   6   4        2.84        3.24      0.26 o 
   2   6   4        4.55        3.77      0.24 o 
   3   6   4        0.00        0.37      0.16 o 
   4   6   4        9.98       10.16      0.64 o 
   5   6   4        5.04        5.38      0.61 o 
   6   6   4        4.73        5.20      0.49 o 
  -5   7   4        4.27        4.04      0.49 o 
  -4   7   4        4.71        4.23      0.50 o 
  -3   7   4       46.60       52.95      1.12 o 
  -2   7   4        3.57        4.46      0.38 o 
  -1   7   4        2.40        1.94      0.31 o 
   0   7   4       11.31       14.15      0.54 o 
   1   7   4       12.59       12.65      0.66 o 
   2   7   4        4.06        4.10      0.32 o 
   3   7   4        0.12        0.08      0.21 o 
   4   7   4        1.29        0.74      0.30 o 
  -2   8   4        4.70        5.13      1.64 o 
  -1   8   4       12.10       14.14      0.65 o 
   0   8   4        0.61        0.62      0.28 o 
   1   8   4        0.10        0.27      0.27 o 
  -9   0   5        0.07        0.11      0.38 o 
  -7   0   5       25.26       24.92      0.67 o 
  -5   0   5        7.07        9.76      0.26 o 
  -3   0   5      407.12      476.05      2.22 o 
  -1   0   5       75.74      129.79      0.94 o 
   1   0   5       38.54       28.95      0.52 o 
   3   0   5      417.20      385.38      2.71 o 
   5   0   5       17.38       16.93      0.44 o 
   7   0   5       63.74       68.08      0.96 o 
   9   0   5        0.30        0.80      0.36 o 
 -10   1   5        1.32        0.98      0.64 o 
  -9   1   5        5.40        5.44      0.36 o 
  -8   1   5       12.71       14.31      0.49 o 
  -7   1   5        0.00        0.44      0.12 o 
  -6   1   5       31.74       29.01      0.39 o 
  -5   1   5      105.58       98.50      0.56 o 
  -4   1   5       83.88       91.21      0.48 o 
  -3   1   5        5.02        9.89      0.13 o 
  -2   1   5       57.15       57.76      0.32 o 
  -1   1   5       13.75        7.74      0.12 o 
   0   1   5       11.20       10.68      0.16 o 
   1   1   5        5.41        8.83      0.13 o 
   2   1   5      107.06      135.87      0.65 o 
   3   1   5       33.34       35.44      0.28 o 
   4   1   5        1.77        0.05      0.05 o 
   5   1   5       17.98       18.08      0.26 o 
   6   1   5        2.94        2.69      0.20 o 
   7   1   5        1.18        1.01      0.17 o 
   8   1   5        2.02        1.76      0.28 o 
   9   1   5        3.24        2.94      0.37 o 
  -9   2   5        0.01        0.11      0.20 o 
  -8   2   5        8.63        7.50      0.41 o 
  -7   2   5        1.01        0.81      0.17 o 
  -6   2   5        0.58        0.82      0.13 o 
  -5   2   5       49.08       52.05      0.50 o 
  -4   2   5       47.49       51.53      0.48 o 
  -3   2   5       47.45       61.09      0.60 o 
  -2   2   5      147.60      157.52      1.00 o 
  -1   2   5      301.97      372.15      1.87 o 
   0   2   5       25.59       35.24      0.52 o 
   1   2   5       24.67       26.96      0.37 o 
   2   2   5       30.42       34.13      0.37 o 
   3   2   5        3.32        4.87      0.19 o 
   4   2   5        0.79        0.63      0.10 o 
   5   2   5       20.73       18.63      0.37 o 
   6   2   5        0.71        1.15      0.18 o 
   7   2   5        5.05        5.67      0.39 o 
   8   2   5        0.78        0.77      0.24 o 
   9   2   5        4.69        6.12      0.71 o 
  -9   3   5        0.06        0.11      0.22 o 
  -8   3   5        0.03        0.17      0.18 o 
  -7   3   5        8.94        9.49      0.40 o 
  -6   3   5        1.31        1.30      0.17 o 
  -5   3   5       19.37       21.22      0.46 o 
  -4   3   5        0.06        0.23      0.12 o 
  -3   3   5       74.94       72.68      1.04 o 
  -2   3   5       63.96       80.08      0.74 o 
  -1   3   5       28.20       35.91      0.43 o 
   0   3   5       41.70       24.45      0.37 o 
   1   3   5      134.20      112.42      0.96 o 
   2   3   5       73.39       75.77      0.76 o 
   3   3   5       46.29       39.86      0.93 o 
   4   3   5       98.12       74.99      0.93 o 
   5   3   5        4.85        3.48      0.32 o 
   6   3   5        0.85        0.44      0.18 o 
   7   3   5       41.63       46.03      1.27 o 
   8   3   5       25.13       25.74      0.79 o 
  -8   4   5       12.67       12.97      0.52 o 
  -7   4   5        1.87        1.70      0.28 o 
  -6   4   5       26.05       25.61      0.62 o 
  -5   4   5       35.45       37.16      0.68 o 
  -4   4   5        0.01        0.16      0.12 o 
  -3   4   5       32.56       28.20      0.69 o 
  -2   4   5       26.40       21.80      0.50 o 
  -1   4   5        0.04        0.16      0.09 o 
   0   4   5        1.63        0.74      0.11 o 
   1   4   5      171.57      172.58      1.23 o 
   2   4   5       29.65       30.53      0.54 o 
   3   4   5       10.17        7.86      0.34 o 
   4   4   5        0.53        0.80      0.17 o 
   5   4   5        7.12        6.25      0.35 o 
   6   4   5        3.71        3.26      0.33 o 
   7   4   5        4.86        4.02      0.40 o 
   8   4   5        0.45        0.68      0.41 o 
  -7   5   5       10.28       10.23      0.57 o 
  -6   5   5        1.88        1.24      0.27 o 
  -5   5   5        0.21        0.31      0.17 o 
  -4   5   5       19.91       21.71      0.50 o 
  -3   5   5        3.49        3.71      0.25 o 
  -2   5   5        0.35        0.27      0.13 o 
  -1   5   5       30.39       31.41      0.69 o 
   0   5   5        1.59        1.82      0.22 o 
   1   5   5        0.03        0.29      0.11 o 
   2   5   5        0.38        0.59      0.13 o 
   3   5   5       39.61       40.86      0.66 o 
   4   5   5        2.03        1.80      0.23 o 
   5   5   5        3.50        2.25      0.29 o 
   6   5   5        1.85        1.65      0.34 o 
   7   5   5        0.12        0.34      0.34 o 
  -6   6   5        0.01        0.28      0.24 o 
  -5   6   5        2.18        2.20      0.31 o 
  -4   6   5        8.99        9.64      0.52 o 
  -3   6   5        0.14        0.14      0.17 o 
  -2   6   5        2.62        2.47      0.24 o 
  -1   6   5       22.32       24.83      0.57 o 
   0   6   5       22.38       22.48      0.47 o 
   1   6   5       63.86       66.07      0.82 o 
   2   6   5       29.32       29.65      0.58 o 
   3   6   5        4.79        4.95      0.51 o 
   4   6   5        4.71        4.14      0.71 o 
   5   6   5        0.46        0.84      0.28 o 
   6   6   5       16.33       16.25      0.75 o 
  -5   7   5        2.19        1.99      0.41 o 
  -4   7   5        0.08        0.38      0.28 o 
  -3   7   5       33.94       37.67      0.98 o 
  -2   7   5       18.69       18.52      0.75 o 
  -1   7   5        2.32        1.90      0.28 o 
   0   7   5        1.06        1.35      0.25 o 
   1   7   5       12.60       13.43      0.50 o 
   2   7   5        1.61        0.71      0.24 o 
   3   7   5        1.64        1.81      0.31 o 
   4   7   5        2.03        2.02      0.50 o 
  -1   8   5        0.99        0.97      0.34 o 
   0   8   5        0.06        0.13      0.29 o 
  -8   0   6        5.15        4.16      0.29 o 
  -6   0   6      379.68      372.18      2.47 o 
  -4   0   6       18.19       19.45      0.31 o 
  -2   0   6      523.84      597.87      2.94 o 
   0   0   6      402.72      417.30      3.56 o 
   2   0   6        0.57        1.08      0.10 o 
   4   0   6      657.38      613.51      4.39 o 
   6   0   6        9.81       10.84      0.41 o 
   8   0   6       11.17       10.59      0.66 o 
  -9   1   6        4.72        4.15      0.34 o 
  -8   1   6        2.96        3.14      0.25 o 
  -7   1   6       11.94       10.65      0.34 o 
  -6   1   6        5.83        5.48      0.18 o 
  -5   1   6       63.49       53.17      0.40 o 
  -4   1   6       15.69       17.83      0.20 o 
  -3   1   6       14.52       26.45      0.24 o 
  -2   1   6       42.89       59.03      0.36 o 
  -1   1   6       12.19       18.24      0.19 o 
   0   1   6       73.26       97.81      0.47 o 
   1   1   6        3.39        1.67      0.08 o 
   2   1   6       21.83       22.03      0.24 o 
   3   1   6       54.33       45.60      0.36 o 
   4   1   6        9.64       11.35      0.21 o 
   5   1   6       23.79       25.77      0.35 o 
   6   1   6        1.50        1.99      0.32 o 
   7   1   6        5.23        5.05      0.27 o 
   8   1   6        0.95        1.14      0.27 o 
   9   1   6        0.09        0.26      0.26 o 
  -9   2   6        0.20        0.17      0.22 o 
  -8   2   6        5.45        4.28      0.33 o 
  -7   2   6        7.51        7.67      0.36 o 
  -6   2   6       17.78       18.50      0.37 o 
  -5   2   6        3.19        2.37      0.15 o 
  -4   2   6       11.78       11.06      0.25 o 
  -3   2   6        1.59        0.54      0.08 o 
  -2   2   6       12.07       21.34      0.27 o 
  -1   2   6        0.62        0.16      0.06 o 
   0   2   6       11.03       13.91      0.23 o 
   1   2   6        5.03        7.67      0.18 o 
   2   2   6        0.01        0.44      0.08 o 
   3   2   6        2.47        0.57      0.10 o 
   4   2   6       42.98       48.55      0.55 o 
   5   2   6        2.43        2.37      0.18 o 
   6   2   6        6.49        6.40      0.31 o 
   7   2   6        0.68        0.75      0.26 o 
   8   2   6        0.12        0.02      0.24 o 
   9   2   6       17.99       20.81      2.83 o 
  -9   3   6        0.64        0.63      0.26 o 
  -8   3   6        0.32        0.34      0.21 o 
  -7   3   6       24.24       24.84      0.57 o 
  -6   3   6        0.83        1.10      0.18 o 
  -5   3   6        8.32        7.80      0.32 o 
  -4   3   6        6.32        5.21      0.27 o 
  -3   3   6       39.64       49.95      0.66 o 
  -2   3   6      244.33      241.52      1.56 o 
  -1   3   6       90.98       98.20      1.11 o 
   0   3   6      365.46      363.16      2.05 o 
   1   3   6        5.65        3.74      0.22 o 
   2   3   6       15.06       16.89      0.48 o 
   3   3   6       29.30       23.62      0.50 o 
   4   3   6        2.04        1.87      0.20 o 
   5   3   6       29.62       26.36      0.55 o 
   6   3   6        3.32        3.58      0.38 o 
   7   3   6        0.05        0.54      0.22 o 
   8   3   6       10.60       10.79      0.74 o 
  -8   4   6       12.71       13.18      0.53 o 
  -7   4   6        2.83        2.38      0.38 o 
  -6   4   6        4.28        4.11      0.39 o 
  -5   4   6        5.13        5.54      0.32 o 
  -4   4   6        3.22        3.28      0.29 o 
  -3   4   6       10.43        9.07      0.33 o 
  -2   4   6       17.68       15.11      0.39 o 
  -1   4   6        0.15        0.20      0.11 o 
   0   4   6       19.07       19.39      0.41 o 
   1   4   6        2.27        1.60      0.16 o 
   2   4   6        7.97        6.70      0.43 o 
   3   4   6        6.46        4.69      0.28 o 
   4   4   6        1.62        1.28      0.21 o 
   5   4   6        0.05        0.12      0.18 o 
   6   4   6       18.41       20.15      0.67 o 
   7   4   6       11.17       13.23      0.74 o 
   8   4   6        0.01        0.23      0.49 o 
  -7   5   6        2.76        2.61      0.37 o 
  -6   5   6        4.05        4.51      0.39 o 
  -5   5   6        0.15        0.27      0.18 o 
  -4   5   6        0.27        0.28      0.17 o 
  -3   5   6        0.00        0.19      0.14 o 
  -2   5   6        6.92        5.89      0.38 o 
  -1   5   6        0.09        0.08      0.13 o 
   0   5   6       21.38       20.71      0.43 o 
   1   5   6        0.08        0.47      0.13 o 
   2   5   6        0.02        0.11      0.12 o 
   3   5   6        4.79        4.42      0.28 o 
   4   5   6        0.49        0.60      0.20 o 
   5   5   6        7.10        7.61      0.50 o 
   6   5   6        0.00        0.13      0.30 o 
   7   5   6        0.02        0.18      0.35 o 
  -6   6   6        5.64        6.42      0.69 o 
  -5   6   6        9.46        9.15      0.52 o 
  -4   6   6       21.26       23.24      0.67 o 
  -3   6   6       28.76       31.78      0.63 o 
  -2   6   6       13.38       13.02      0.38 o 
  -1   6   6        0.95        1.46      0.23 o 
   0   6   6       19.08       20.27      0.50 o 
   1   6   6       46.94       47.21      0.66 o 
   2   6   6       24.36       24.13      0.51 o 
   3   6   6        6.72        6.24      0.59 o 
   4   6   6        4.04        3.98      0.41 o 
   5   6   6        6.60        7.34      0.70 o 
  -4   7   6        0.32       -0.14      0.27 o 
  -3   7   6        1.56        2.02      0.36 o 
  -2   7   6       13.07       14.80      0.79 o 
  -1   7   6        2.24        1.61      0.36 o 
   0   7   6        7.80        7.83      0.74 o 
   1   7   6        2.09        1.51      0.28 o 
   2   7   6        0.25        0.12      0.21 o 
   3   7   6        1.44        0.97      0.28 o 
   4   7   6        0.87        0.90      0.41 o 
  -9   0   7       16.71       21.63      0.91 o 
  -7   0   7       24.10       24.20      0.51 o 
  -5   0   7      224.14      231.83      2.13 o 
  -3   0   7       79.85       86.71      0.70 o 
  -1   0   7        0.11       -0.02      0.06 o 
   1   0   7      301.64      364.62      1.96 o 
   3   0   7        0.03        0.58      0.15 o 
   5   0   7       31.57       34.40      0.86 o 
   7   0   7        0.58        0.94      0.21 o 
  -9   1   7        0.53        0.93      0.25 o 
  -8   1   7        1.09        1.20      0.21 o 
  -7   1   7       11.18       10.30      0.30 o 
  -6   1   7        0.63        0.48      0.10 o 
  -5   1   7       11.32       11.44      0.28 o 
  -4   1   7       50.82       58.88      0.41 o 
  -3   1   7        1.54        2.31      0.10 o 
  -2   1   7        9.29       17.76      0.24 o 
  -1   1   7        4.37        3.65      0.13 o 
   0   1   7        0.06        1.67      0.07 o 
   1   1   7        7.14       10.13      0.16 o 
   2   1   7       71.40       84.31      0.54 o 
   3   1   7       81.16       62.75      0.48 o 
   4   1   7       14.22       13.52      0.26 o 
   5   1   7        0.16        1.49      0.13 o 
   6   1   7       41.44       45.14      0.87 o 
   7   1   7        6.32        6.12      0.37 o 
   8   1   7        2.16        2.43      0.32 o 
   9   1   7        3.81        4.34      0.82 o 
  -9   2   7        0.65        0.75      0.26 o 
  -8   2   7        0.33        0.66      0.21 o 
  -7   2   7        3.49        3.23      0.25 o 
  -6   2   7        1.55        1.59      0.18 o 
  -5   2   7        2.53        3.12      0.17 o 
  -4   2   7        5.66        4.95      0.19 o 
  -3   2   7        0.21        0.78      0.10 o 
  -2   2   7       16.97       20.83      0.28 o 
  -1   2   7       77.13       62.95      0.52 o 
   0   2   7       94.77       79.11      0.55 o 
   1   2   7       41.53       47.99      0.45 o 
   2   2   7       93.85       82.45      0.67 o 
   3   2   7       35.99       27.93      0.40 o 
   4   2   7        1.72        1.62      0.15 o 
   5   2   7        0.00        0.07      0.13 o 
   6   2   7        5.64        4.93      0.33 o 
   7   2   7        1.25        0.92      0.40 o 
   8   2   7        8.80        7.61      0.49 o 
  -9   3   7       28.12       30.22      1.22 o 
  -8   3   7        0.06        0.30      0.22 o 
  -7   3   7        5.58        5.98      0.31 o 
  -6   3   7       65.19       67.05      0.79 o 
  -5   3   7        7.34        6.64      0.35 o 
  -4   3   7       32.39       30.24      0.57 o 
  -3   3   7       80.71       73.66      0.94 o 
  -2   3   7       53.90       64.26      0.81 o 
  -1   3   7       21.60       24.80      0.47 o 
   0   3   7      104.02       95.47      0.92 o 
   1   3   7      110.07      110.06      1.06 o 
   2   3   7        0.30        0.23      0.13 o 
   3   3   7        6.25        3.59      0.26 o 
   4   3   7        9.55        7.80      0.33 o 
   5   3   7        4.33        3.83      0.28 o 
   6   3   7        0.64        0.82      0.22 o 
   7   3   7        0.53        0.40      0.24 o 
   8   3   7        0.14        0.54      0.36 o 
  -8   4   7        0.62        0.86      0.28 o 
  -7   4   7        0.54        0.75      0.25 o 
  -6   4   7        0.77        1.19      0.23 o 
  -5   4   7        4.50        4.18      0.36 o 
  -4   4   7       10.15        9.90      0.55 o 
  -3   4   7       70.69       72.92      0.95 o 
  -2   4   7        0.47        0.48      0.14 o 
  -1   4   7        0.70        1.00      0.15 o 
   0   4   7       23.08       22.34      0.64 o 
   1   4   7       37.30       36.03      0.62 o 
   2   4   7        8.60        8.45      0.34 o 
   3   4   7       29.48       26.79      0.57 o 
   4   4   7       18.08       14.97      0.50 o 
   5   4   7        6.53        5.58      0.37 o 
   6   4   7       10.11        9.22      0.51 o 
   7   4   7       21.90       23.46      0.90 o 
  -7   5   7        2.65        3.00      0.40 o 
  -6   5   7        1.08        1.22      0.32 o 
  -5   5   7        9.66        9.55      0.47 o 
  -4   5   7        1.03        1.18      0.22 o 
  -3   5   7        0.52        1.29      0.20 o 
  -2   5   7        3.00        2.85      0.24 o 
  -1   5   7       22.92       21.16      0.52 o 
   0   5   7        3.77        4.48      0.33 o 
   1   5   7        0.03        0.25      0.14 o 
   2   5   7       15.39       16.08      0.44 o 
   3   5   7        1.88        0.96      0.22 o 
   4   5   7        0.14        0.19      0.20 o 
   5   5   7        7.91        7.30      0.47 o 
   6   5   7       29.87       34.16      1.98 o 
  -6   6   7        0.48        0.41      0.29 o 
  -5   6   7        4.33        3.61      0.45 o 
  -4   6   7       34.46       37.01      0.86 o 
  -3   6   7       37.25       37.22      0.97 o 
  -2   6   7       17.96       19.04      0.76 o 
  -1   6   7       15.16       14.48      0.46 o 
   0   6   7        7.25        7.36      0.37 o 
   1   6   7        0.52        0.45      0.16 o 
   2   6   7       16.81       18.82      0.51 o 
   3   6   7        1.26        1.73      0.27 o 
   4   6   7        0.17        0.21      0.23 o 
   5   6   7        0.10        0.20      0.31 o 
  -4   7   7        0.73        0.13      0.31 o 
  -3   7   7        3.37        3.18      0.49 o 
  -2   7   7        2.03        1.71      0.42 o 
  -1   7   7        2.47        1.68      0.32 o 
   0   7   7       17.71       18.95      0.72 o 
   1   7   7       16.83       17.21      1.00 o 
   2   7   7        0.47        0.31      0.26 o 
   3   7   7        5.20        4.68      0.48 o 
  -8   0   8       16.94       18.37      0.57 o 
  -6   0   8       98.88       90.69      1.14 o 
  -4   0   8        2.72        4.52      0.21 o 
  -2   0   8       10.57       16.11      0.29 o 
   0   0   8       12.01       21.13      0.34 o 
   2   0   8        0.29        1.07      0.12 o 
   4   0   8       18.38       19.00      0.53 o 
   6   0   8        6.41        6.02      0.33 o 
   8   0   8        9.36       11.84      1.41 o 
  -9   1   8        0.97        0.85      0.26 o 
  -8   1   8        1.05        1.08      0.22 o 
  -7   1   8       81.14       85.38      0.86 o 
  -6   1   8       20.01       18.23      0.34 o 
  -5   1   8        1.30        1.19      0.10 o 
  -4   1   8       14.29       14.53      0.21 o 
  -3   1   8      131.11      140.03      0.72 o 
  -2   1   8       21.86       20.68      0.29 o 
  -1   1   8       16.18       15.47      0.20 o 
   0   1   8       20.25       21.50      0.24 o 
   1   1   8        7.47        6.08      0.15 o 
   2   1   8       30.94       24.72      0.30 o 
   3   1   8      187.88      185.15      1.04 o 
   4   1   8       37.11       35.43      0.43 o 
   5   1   8       11.10       10.73      0.34 o 
   6   1   8        0.86        0.96      0.18 o 
   7   1   8        1.09        0.97      0.25 o 
   8   1   8       11.16       11.05      0.63 o 
  -9   2   8        0.15        0.53      0.26 o 
  -8   2   8        8.55        8.39      0.43 o 
  -7   2   8       10.26       11.61      0.41 o 
  -6   2   8        0.19        0.25      0.14 o 
  -5   2   8        0.81        0.72      0.13 o 
  -4   2   8        5.23        2.74      0.17 o 
  -3   2   8       26.43       23.95      0.42 o 
  -2   2   8        4.37        3.70      0.17 o 
  -1   2   8      263.17      263.19      1.38 o 
   0   2   8      101.19       93.24      0.65 o 
   1   2   8        0.03       -0.05      0.08 o 
   2   2   8        3.56        4.18      0.23 o 
   3   2   8       80.78       70.05      0.69 o 
   4   2   8       30.28       27.76      0.45 o 
   5   2   8        1.64        1.85      0.21 o 
   6   2   8       17.90       21.62      0.79 o 
   7   2   8        1.01        1.18      0.33 o 
   8   2   8        0.48        0.28      0.29 o 
  -8   3   8        9.21        9.08      0.59 o 
  -7   3   8        0.04        0.28      0.18 o 
  -6   3   8        7.38        7.25      0.31 o 
  -5   3   8        5.30        5.30      0.34 o 
  -4   3   8        2.63        3.39      0.25 o 
  -3   3   8       18.49       15.46      0.45 o 
  -2   3   8       19.66       19.80      0.47 o 
  -1   3   8        2.42        2.89      0.22 o 
   0   3   8        3.54        2.85      0.28 o 
   1   3   8       10.81       10.09      0.46 o 
   2   3   8        1.29        1.23      0.19 o 
   3   3   8        7.78        8.95      0.36 o 
   4   3   8        0.44        0.33      0.17 o 
   5   3   8        0.46        0.28      0.19 o 
   6   3   8        0.71        0.74      0.23 o 
   7   3   8        1.43        1.68      0.38 o 
  -8   4   8        0.23        0.50      0.28 o 
  -7   4   8        0.02        0.26      0.24 o 
  -6   4   8        4.30        3.08      0.31 o 
  -5   4   8        0.14        0.40      0.20 o 
  -4   4   8       12.73       13.09      0.51 o 
  -3   4   8       85.63       82.96      1.06 o 
  -2   4   8       22.90       20.81      0.50 o 
  -1   4   8       27.33       25.13      0.59 o 
   0   4   8        4.49        5.60      0.31 o 
   1   4   8        5.18        5.18      0.30 o 
   2   4   8        8.04        8.09      0.38 o 
   3   4   8        0.84        0.32      0.18 o 
   4   4   8        1.67        0.84      0.22 o 
   5   4   8        8.74        8.17      0.44 o 
   6   4   8        1.76        1.90      0.31 o 
   7   4   8       16.10       17.82      0.83 o 
  -7   5   8        0.94        2.03      0.55 o 
  -6   5   8        0.02        0.13      0.28 o 
  -5   5   8       27.93       29.35      0.98 o 
  -4   5   8       13.56       14.39      0.60 o 
  -3   5   8        0.89        0.91      0.20 o 
  -2   5   8        3.82        5.15      0.31 o 
  -1   5   8       53.95       58.93      0.99 o 
   0   5   8        6.67        7.52      0.40 o 
   1   5   8        0.16        0.21      0.16 o 
   2   5   8        0.28        0.26      0.17 o 
   3   5   8       11.81       11.05      0.48 o 
   4   5   8        1.24        1.63      0.30 o 
   5   5   8       30.39       32.41      0.99 o 
   6   5   8        0.11        1.17      0.34 o 
  -5   6   8        0.04        0.37      0.27 o 
  -4   6   8        2.01        2.54      0.33 o 
  -3   6   8        6.27        6.10      0.42 o 
  -2   6   8        3.08        1.78      0.31 o 
  -1   6   8        1.50        1.21      0.21 o 
   0   6   8        2.93        2.81      0.26 o 
   1   6   8        0.51        0.57      0.21 o 
   2   6   8        0.03        0.10      0.22 o 
   3   6   8        0.02        0.23      0.27 o 
   4   6   8        0.14        0.44      0.27 o 
   5   6   8        2.15        2.37      0.56 o 
  -3   7   8        4.63        4.04      0.55 o 
  -2   7   8        1.31        0.61      0.36 o 
  -1   7   8        3.65        4.24      0.45 o 
   0   7   8        5.66        5.09      0.51 o 
   1   7   8       31.05       32.64      0.99 o 
   2   7   8        2.23        1.16      0.33 o 
  -9   0   9        0.09        0.42      0.44 o 
  -7   0   9        3.17        1.66      0.21 o 
  -5   0   9        0.05        0.12      0.12 o 
  -3   0   9        0.11        0.43      0.11 o 
  -1   0   9        8.80        6.61      0.24 o 
   1   0   9        7.82       12.00      0.35 o 
   3   0   9        0.28        0.48      0.14 o 
   5   0   9       29.71       30.51      0.73 o 
   7   0   9       10.33       12.37      0.70 o 
  -9   1   9        0.18        0.80      0.26 o 
  -8   1   9        0.50        0.71      0.21 o 
  -7   1   9       18.16       18.91      0.47 o 
  -6   1   9       58.31       61.83      0.69 o 
  -5   1   9        9.57        9.22      0.25 o 
  -4   1   9       11.86       11.65      0.21 o 
  -3   1   9       31.36       31.56      0.32 o 
  -2   1   9       37.26       34.90      0.37 o 
  -1   1   9       82.05       73.35      0.54 o 
   0   1   9       67.56       77.87      0.51 o 
   1   1   9        5.99        4.72      0.22 o 
   2   1   9       56.79       44.42      0.42 o 
   3   1   9       30.98       27.60      0.37 o 
   4   1   9       15.47       13.21      0.53 o 
   5   1   9        4.45        4.83      0.27 o 
   6   1   9        0.35        0.39      0.20 o 
   7   1   9        1.56        1.53      0.28 o 
   8   1   9       10.66       12.29      1.05 o 
  -9   2   9        3.38        3.71      0.77 o 
  -8   2   9       12.67       12.38      0.57 o 
  -7   2   9       10.84       10.57      0.53 o 
  -6   2   9        0.85        1.87      0.22 o 
  -5   2   9       23.86       23.39      0.47 o 
  -4   2   9        1.38        0.74      0.13 o 
  -3   2   9        4.78        2.31      0.16 o 
  -2   2   9        0.14        0.43      0.10 o 
  -1   2   9       17.61       13.24      0.29 o 
   0   2   9      113.82      116.75      0.82 o 
   1   2   9       34.94       37.28      0.47 o 
   2   2   9       97.16       88.04      0.78 o 
   3   2   9       17.31       17.84      0.37 o 
   4   2   9        0.34        0.67      0.16 o 
   5   2   9       13.14       14.18      0.70 o 
   6   2   9        3.03        3.08      0.39 o 
   7   2   9        3.24        2.95      0.41 o 
   8   2   9        0.03        0.31      0.39 o 
  -8   3   9        0.44        0.56      0.26 o 
  -7   3   9        0.15        0.26      0.20 o 
  -6   3   9        0.48        0.56      0.17 o 
  -5   3   9        0.40        0.22      0.14 o 
  -4   3   9        7.11        6.58      0.37 o 
  -3   3   9        2.63        2.40      0.24 o 
  -2   3   9        0.06        0.02      0.13 o 
  -1   3   9        4.45        5.53      0.34 o 
   0   3   9       19.47       21.56      0.52 o 
   1   3   9       22.05       23.09      0.56 o 
   2   3   9        2.74        3.00      0.25 o 
   3   3   9        0.06        0.09      0.16 o 
   4   3   9        7.34        6.59      0.37 o 
   5   3   9        0.56        1.03      0.24 o 
   6   3   9        1.48        1.22      0.27 o 
   7   3   9        0.21       -0.04      0.33 o 
  -7   4   9        6.31        5.78      0.50 o 
  -6   4   9       18.80       18.86      0.87 o 
  -5   4   9        0.02        0.24      0.20 o 
  -4   4   9        3.04        3.16      0.41 o 
  -3   4   9       14.17       14.41      0.49 o 
  -2   4   9       85.04       84.70      1.07 o 
  -1   4   9        0.00        0.17      0.17 o 
   0   4   9        9.98        9.82      0.41 o 
   1   4   9        9.71        9.87      0.42 o 
   2   4   9        2.40        2.16      0.29 o 
   3   4   9        0.53        0.48      0.21 o 
   4   4   9       33.01       35.25      0.90 o 
   5   4   9       10.62       12.58      0.53 o 
   6   4   9        0.85        0.74      0.32 o 
  -6   5   9        1.90        1.91      0.39 o 
  -5   5   9        3.60        4.30      0.43 o 
  -4   5   9      121.70      130.21      1.95 o 
  -3   5   9        1.09        1.07      0.23 o 
  -2   5   9        3.76        2.97      0.31 o 
  -1   5   9        0.24        0.17      0.18 o 
   0   5   9       34.66       36.65      0.93 o 
   1   5   9        0.79        0.72      0.20 o 
   2   5   9       12.31       14.47      0.53 o 
   3   5   9        1.52        1.32      0.28 o 
   4   5   9        0.08        0.15      0.27 o 
   5   5   9        1.54        1.31      0.35 o 
  -5   6   9        0.32        0.45      0.29 o 
  -4   6   9        0.00        0.10      0.25 o 
  -3   6   9        0.61        0.58      0.28 o 
  -2   6   9        2.61        1.36      0.47 o 
  -1   6   9        0.21        0.07      0.21 o 
   0   6   9        0.02        0.28      0.22 o 
   1   6   9        1.09        1.08      0.26 o 
   2   6   9        6.45        5.67      0.44 o 
   3   6   9        0.14        0.29      0.26 o 
   4   6   9        0.05        0.01      0.28 o 
  -2   7   9        5.31        5.49      0.55 o 
  -1   7   9        0.05        0.06      0.28 o 
   0   7   9        2.82        2.34      0.41 o 
   1   7   9        0.29        0.54      0.32 o 
  -8   0  10        9.09        8.16      0.64 o 
  -6   0  10        1.44        1.10      0.24 o 
  -4   0  10       23.97       25.11      0.48 o 
  -2   0  10       15.49       16.03      0.45 o 
   0   0  10        6.58        6.74      0.29 o 
   2   0  10       10.22       12.40      0.40 o 
   4   0  10       18.73       17.97      0.49 o 
   6   0  10        0.28        0.38      0.21 o 
  -8   1  10        5.87        6.37      0.43 o 
  -7   1  10        2.86        2.30      0.26 o 
  -6   1  10       17.43       18.03      0.55 o 
  -5   1  10        0.92        0.63      0.12 o 
  -4   1  10        3.02        2.43      0.16 o 
  -3   1  10        0.97        1.02      0.10 o 
  -2   1  10       69.02       63.91      0.48 o 
  -1   1  10      178.82      182.22      1.02 o 
   0   1  10       17.10       14.40      0.22 o 
   1   1  10       14.44       15.07      0.29 o 
   2   1  10       23.95       17.74      0.33 o 
   3   1  10       38.55       34.15      0.52 o 
   4   1  10        0.00        0.18      0.13 o 
   5   1  10       11.63       12.60      0.45 o 
   6   1  10        3.70        4.46      0.65 o 
   7   1  10        6.15        6.92      0.95 o 
  -8   2  10       15.16       14.01      0.60 o 
  -7   2  10       43.75       44.59      1.10 o 
  -6   2  10        0.53        0.47      0.18 o 
  -5   2  10       12.36       12.16      0.44 o 
  -4   2  10       63.44       58.87      0.65 o 
  -3   2  10        0.00        0.52      0.12 o 
  -2   2  10       12.93       12.66      0.30 o 
  -1   2  10       22.04       20.06      0.34 o 
   0   2  10        0.15        0.16      0.10 o 
   1   2  10        3.82        4.25      0.21 o 
   2   2  10       61.60       61.90      0.68 o 
   3   2  10       36.64       33.50      0.54 o 
   4   2  10        1.94        1.83      0.22 o 
   5   2  10       10.33        9.71      0.55 o 
   6   2  10        2.89        3.19      0.41 o 
   7   2  10        0.71        0.19      0.32 o 
  -8   3  10        0.51        0.70      0.29 o 
  -7   3  10        0.09        0.19      0.22 o 
  -6   3  10        0.03        0.28      0.18 o 
  -5   3  10        0.38        0.52      0.16 o 
  -4   3  10        3.42        2.34      0.21 o 
  -3   3  10        0.00        0.19      0.16 o 
  -2   3  10       23.89       21.05      0.55 o 
  -1   3  10        1.80        1.67      0.21 o 
   0   3  10        1.13        0.55      0.20 o 
   1   3  10        2.84        2.80      0.25 o 
   2   3  10       29.30       29.01      0.80 o 
   3   3  10        0.01        0.12      0.17 o 
   4   3  10       27.65       29.13      0.57 o 
   5   3  10        1.65        1.45      0.26 o 
   6   3  10        1.39        0.96      0.37 o 
   7   3  10        1.26        1.14      0.58 o 
  -7   4  10        0.52        0.77      0.31 o 
  -6   4  10        3.64        3.28      0.37 o 
  -5   4  10       47.28       52.85      0.95 o 
  -4   4  10        1.13        1.30      0.26 o 
  -3   4  10       10.76       12.26      0.49 o 
  -2   4  10       16.03       18.37      0.54 o 
  -1   4  10       15.84       16.53      0.53 o 
   0   4  10        0.14        0.06      0.18 o 
   1   4  10        5.70        5.41      0.50 o 
   2   4  10        0.40        0.15      0.20 o 
   3   4  10        0.45        0.37      0.22 o 
   4   4  10        9.16        8.65      0.51 o 
   5   4  10       17.09       19.72      1.01 o 
   6   4  10        0.68        0.64      0.38 o 
  -6   5  10        0.07        0.02      0.31 o 
  -5   5  10        5.66        5.69      0.62 o 
  -4   5  10        2.30        2.15      0.35 o 
  -3   5  10       41.95       40.95      1.54 o 
  -2   5  10        0.88        0.42      0.23 o 
  -1   5  10       10.85       11.75      0.57 o 
   0   5  10        4.54        5.09      0.38 o 
   1   5  10        0.12        0.25      0.20 o 
   2   5  10        0.29        0.44      0.26 o 
   3   5  10        9.49        8.27      0.75 o 
   4   5  10        0.47       -0.08      0.29 o 
   5   5  10        0.02        0.39      0.32 o 
  -4   6  10        0.05       -0.05      0.25 o 
  -3   6  10        0.08        0.08      0.28 o 
  -2   6  10        7.79        7.84      0.53 o 
  -1   6  10        0.00        0.14      0.24 o 
   0   6  10        4.61        5.51      0.47 o 
   1   6  10        1.17        1.45      0.30 o 
   2   6  10        5.92        5.10      0.46 o 
   3   6  10        0.01       -0.22      0.27 o 
  -7   0  11        5.87        5.23      0.47 o 
  -5   0  11        5.48        6.18      0.30 o 
  -3   0  11       71.22       73.09      0.85 o 
  -1   0  11        0.52        0.48      0.14 o 
   1   0  11      131.56      111.57      1.23 o 
   3   0  11        0.93        0.26      0.17 o 
   5   0  11        6.52        7.92      0.53 o 
   7   0  11       27.19       33.36      1.51 o 
  -8   1  11       13.76       13.63      0.85 o 
  -7   1  11        5.46        6.22      0.36 o 
  -6   1  11        0.07        0.26      0.17 o 
  -5   1  11        4.63        3.59      0.23 o 
  -4   1  11        8.24        7.54      0.22 o 
  -3   1  11        2.60        1.98      0.12 o 
  -2   1  11       21.18       21.09      0.30 o 
  -1   1  11       47.66       46.13      0.50 o 
   0   1  11       23.95       23.45      0.35 o 
   1   1  11        3.28        3.60      0.17 o 
   2   1  11        0.64        0.41      0.13 o 
   3   1  11        0.85        1.03      0.15 o 
   4   1  11        7.75        8.15      0.40 o 
   5   1  11        0.11        0.25      0.23 o 
   6   1  11        0.06        0.24      0.26 o 
   7   1  11        5.24        6.34      0.62 o 
  -8   2  11        7.94        7.88      0.46 o 
  -7   2  11       15.62       15.93      0.53 o 
  -6   2  11        9.04        8.95      0.41 o 
  -5   2  11        0.01        0.31      0.16 o 
  -4   2  11       18.00       17.69      0.43 o 
  -3   2  11        1.13        0.67      0.15 o 
  -2   2  11        1.91        2.11      0.23 o 
  -1   2  11       31.36       31.76      0.46 o 
   0   2  11        0.21        0.58      0.14 o 
   1   2  11       13.63       13.64      0.44 o 
   2   2  11        6.71        6.85      0.29 o 
   3   2  11       35.54       34.95      0.63 o 
   4   2  11        0.23        0.65      0.26 o 
   5   2  11        0.08        0.28      0.28 o 
   6   2  11        0.02        0.03      0.30 o 
   7   2  11        0.18        0.83      0.43 o 
  -7   3  11        1.10        0.94      0.26 o 
  -6   3  11        0.26        0.55      0.21 o 
  -5   3  11        5.96        5.38      0.36 o 
  -4   3  11        2.61        2.17      0.22 o 
  -3   3  11       16.39       15.08      0.44 o 
  -2   3  11       14.13       13.95      0.41 o 
  -1   3  11       12.56       12.47      0.44 o 
   0   3  11        0.46        0.31      0.18 o 
   1   3  11       51.50       55.73      0.82 o 
   2   3  11       37.12       34.95      0.59 o 
   3   3  11        8.16        8.47      0.36 o 
   4   3  11        3.50        4.66      0.31 o 
   5   3  11       17.99       19.41      0.72 o 
   6   3  11        7.40        7.27      0.60 o 
  -6   4  11        3.27        3.08      0.39 o 
  -5   4  11       41.67       45.19      1.03 o 
  -4   4  11       21.07       21.99      0.88 o 
  -3   4  11        0.55        0.33      0.22 o 
  -2   4  11        4.85        4.87      0.41 o 
  -1   4  11       22.93       25.43      0.70 o 
   0   4  11        5.68        5.84      0.42 o 
   1   4  11        0.09        0.63      0.25 o 
   2   4  11        4.93        5.41      0.40 o 
   3   4  11        0.01        0.22      0.24 o 
   4   4  11        0.78        1.38      0.33 o 
   5   4  11        5.24        6.26      0.56 o 
  -5   5  11        0.50        0.67      0.33 o 
  -4   5  11       12.73       13.24      0.66 o 
  -3   5  11       20.61       21.23      0.98 o 
  -2   5  11        0.31        0.43      0.27 o 
  -1   5  11        3.21        2.72      0.39 o 
   0   5  11        1.25        0.67      0.34 o 
   1   5  11        1.16        0.94      0.32 o 
   2   5  11        0.78        0.54      0.29 o 
   3   5  11        3.18        2.88      0.42 o 
   4   5  11        0.01       -0.09      0.32 o 
  -3   6  11        0.72        0.78      0.36 o 
  -2   6  11        0.85        0.37      0.31 o 
  -1   6  11        2.12        1.83      0.35 o 
   0   6  11       10.23       10.92      0.90 o 
   1   6  11        0.78        0.28      0.29 o 
   2   6  11        0.81        1.24      0.34 o 
  -8   0  12        6.30        6.34      0.98 o 
  -6   0  12        6.32        6.50      0.33 o 
  -4   0  12        0.81        0.77      0.18 o 
  -2   0  12      329.86      332.89      2.49 o 
   0   0  12       13.08       13.88      0.45 o 
   2   0  12       74.32       64.82      1.07 o 
   4   0  12        9.69       11.96      0.50 o 
   6   0  12        0.57        0.48      0.34 o 
  -8   1  12        4.75        4.55      0.51 o 
  -7   1  12        4.26        3.42      0.41 o 
  -6   1  12        0.70        0.53      0.20 o 
  -5   1  12        8.41        8.39      0.53 o 
  -4   1  12        5.68        4.48      0.25 o 
  -3   1  12        0.61        0.58      0.12 o 
  -2   1  12        0.21        0.44      0.09 o 
  -1   1  12        1.34        1.16      0.13 o 
   0   1  12        4.62        4.88      0.22 o 
   1   1  12        0.22        0.48      0.13 o 
   2   1  12        0.42        0.65      0.14 o 
   3   1  12        0.35        0.26      0.15 o 
   4   1  12        9.95       10.34      0.40 o 
   5   1  12        0.01        0.06      0.21 o 
   6   1  12        3.50        3.54      0.36 o 
  -7   2  12        6.72        6.65      0.58 o 
  -6   2  12        1.39        1.47      0.25 o 
  -5   2  12        0.03        0.14      0.18 o 
  -4   2  12        2.35        2.60      0.24 o 
  -3   2  12        3.88        2.52      0.24 o 
  -2   2  12       16.27       16.45      0.41 o 
  -1   2  12        0.04        0.22      0.13 o 
   0   2  12        9.99        9.88      0.46 o 
   1   2  12        2.51        2.06      0.22 o 
   2   2  12        2.02        1.57      0.32 o 
   3   2  12       15.30       15.02      0.54 o 
   4   2  12        0.31        0.30      0.27 o 
   5   2  12        1.38        1.20      0.34 o 
   6   2  12        0.05        0.44      0.33 o 
  -7   3  12        6.15        6.84      0.62 o 
  -6   3  12       38.84       44.09      0.92 o 
  -5   3  12        0.59        0.41      0.20 o 
  -4   3  12        1.10        1.28      0.20 o 
  -3   3  12       24.71       27.92      0.53 o 
  -2   3  12        4.34        3.87      0.28 o 
  -1   3  12       11.07       10.72      0.38 o 
   0   3  12        3.53        3.32      0.27 o 
   1   3  12        6.60        6.18      0.33 o 
   2   3  12       33.14       34.54      0.63 o 
   3   3  12       17.16       17.54      0.49 o 
   4   3  12       33.72       36.34      0.82 o 
   5   3  12        0.58        0.73      0.37 o 
  -6   4  12        0.03        0.39      0.26 o 
  -5   4  12        5.03        4.70      0.41 o 
  -4   4  12        9.98        8.95      0.59 o 
  -3   4  12        6.04        5.45      0.42 o 
  -2   4  12        2.75        2.71      0.34 o 
  -1   4  12        0.48        0.22      0.25 o 
   0   4  12        6.56        6.25      0.47 o 
   1   4  12       10.94       12.14      0.60 o 
   2   4  12        0.53        0.56      0.29 o 
   3   4  12        1.50        1.22      0.33 o 
   4   4  12        4.58        4.84      0.45 o 
   5   4  12        0.09        0.07      0.54 o 
  -4   5  12        1.47        1.75      0.39 o 
  -3   5  12        0.12        0.35      0.34 o 
  -2   5  12        2.37        1.32      0.38 o 
  -1   5  12        2.27        2.36      0.41 o 
   0   5  12        0.47        0.89      0.34 o 
   1   5  12        0.00        0.22      0.31 o 
   2   5  12        2.25        1.79      0.38 o 
   3   5  12        0.03        0.07      0.43 o 
  -2   6  12        3.02        2.37      0.92 o 
  -1   6  12       10.21       11.49      0.78 o 
   0   6  12        7.87        7.72      0.88 o 
  -7   0  13        1.75        2.36      0.48 o 
  -5   0  13       19.35       19.35      0.54 o 
  -3   0  13       14.05       14.97      0.46 o 
  -1   0  13       77.65       75.89      0.96 o 
   1   0  13        7.08        6.71      0.34 o 
   3   0  13        0.56        0.65      0.22 o 
   5   0  13        6.04        6.44      0.55 o 
  -7   1  13        0.44        0.73      0.25 o 
  -6   1  13        0.22        0.32      0.21 o 
  -5   1  13        1.70        1.69      0.27 o 
  -4   1  13        5.29        5.76      0.44 o 
  -3   1  13       17.57       17.74      0.46 o 
  -2   1  13        0.39        0.58      0.15 o 
  -1   1  13        0.08        0.88      0.16 o 
   0   1  13       39.54       40.84      0.64 o 
   1   1  13        3.51        2.84      0.24 o 
   2   1  13        4.66        3.79      0.26 o 
   3   1  13        5.29        6.76      0.48 o 
   4   1  13        1.00        1.68      0.32 o 
   5   1  13        0.02        0.09      0.27 o 
   6   1  13        4.21        2.98      0.73 o 
  -7   2  13        5.38        5.09      0.49 o 
  -6   2  13        0.52        0.92      0.25 o 
  -5   2  13        0.84        0.42      0.21 o 
  -4   2  13        9.68        8.92      0.40 o 
  -3   2  13        4.14        3.67      0.28 o 
  -2   2  13        0.26        0.28      0.17 o 
  -1   2  13        0.81        0.29      0.18 o 
   0   2  13        4.29        5.01      0.34 o 
   1   2  13        0.24        0.09      0.19 o 
   2   2  13       10.88       11.65      0.51 o 
   3   2  13        4.00        5.52      0.49 o 
   4   2  13       14.70       17.16      0.82 o 
   5   2  13        0.44        0.51      0.34 o 
  -6   3  13       18.19       19.18      0.61 o 
  -5   3  13       42.89       48.43      1.04 o 
  -4   3  13        0.79        0.91      0.23 o 
  -3   3  13        2.88        3.26      0.27 o 
  -2   3  13       29.48       31.68      1.01 o 
  -1   3  13        0.25        0.30      0.18 o 
   0   3  13        5.02        4.98      0.30 o 
   1   3  13        9.70        8.83      0.37 o 
   2   3  13        4.34        4.09      0.30 o 
   3   3  13        0.49        0.20      0.25 o 
   4   3  13        2.54        3.35      0.47 o 
   5   3  13        1.55        1.32      0.43 o 
  -5   4  13        0.05        0.46      0.27 o 
  -4   4  13        0.38        0.19      0.27 o 
  -3   4  13        3.08        3.37      0.46 o 
  -2   4  13        5.76        4.47      0.48 o 
  -1   4  13        0.35        0.36      0.31 o 
   0   4  13        6.07        5.16      0.54 o 
   1   4  13       28.34       27.82      0.99 o 
   2   4  13        0.71        1.00      0.35 o 
   3   4  13        0.76        1.38      0.34 o 
   4   4  13        3.76        3.47      0.48 o 
  -3   5  13        0.17        0.51      0.37 o 
  -2   5  13        0.43        0.95      0.38 o 
  -1   5  13        3.49        3.69      0.49 o 
   0   5  13       11.00       13.62      1.31 o 
   1   5  13        0.79        0.61      0.36 o 
   2   5  13        3.48        2.56      0.47 o 
  -6   0  14        1.47        1.00      0.51 o 
  -4   0  14        4.38        3.78      0.29 o 
  -2   0  14        7.46        8.26      0.42 o 
   0   0  14        0.08        0.05      0.15 o 
   2   0  14        1.29        1.68      0.27 o 
   4   0  14        1.06        0.52      0.32 o 
  -6   1  14        1.23        0.81      0.26 o 
  -5   1  14        1.18        1.10      0.23 o 
  -4   1  14        3.00        2.77      0.33 o 
  -3   1  14       66.66       68.06      0.98 o 
  -2   1  14       14.80       13.88      0.45 o 
  -1   1  14        5.52        5.31      0.52 o 
   0   1  14        1.51        1.03      0.21 o 
   1   1  14       18.28       15.57      0.60 o 
   2   1  14       13.86       12.95      0.68 o 
   3   1  14        1.25        1.21      0.30 o 
   4   1  14        0.98        1.23      0.32 o 
   5   1  14        1.57        1.48      0.36 o 
  -6   2  14        3.77        3.87      0.36 o 
  -5   2  14        0.01        0.18      0.22 o 
  -4   2  14        1.52        1.75      0.25 o 
  -3   2  14       23.18       24.05      0.59 o 
  -2   2  14        4.23        4.10      0.35 o 
  -1   2  14        0.07        0.14      0.20 o 
   0   2  14        3.93        4.62      0.38 o 
   1   2  14        2.25        1.92      0.30 o 
   2   2  14        1.45        1.36      0.28 o 
   3   2  14       32.24       36.20      1.34 o 
   4   2  14        5.30        4.48      0.77 o 
   5   2  14        0.76        1.10      0.69 o 
  -5   3  14        4.11        3.83      0.35 o 
  -4   3  14        4.53        3.99      0.42 o 
  -3   3  14        0.30        0.51      0.24 o 
  -2   3  14        0.96        0.68      0.25 o 
  -1   3  14        0.96        0.70      0.27 o 
   0   3  14        0.24        0.10      0.24 o 
   1   3  14        3.23        3.01      0.35 o 
   2   3  14        0.06        0.29      0.26 o 
   3   3  14        0.82        1.07      0.30 o 
   4   3  14        0.49        0.51      0.32 o 
  -4   4  14        2.67        2.41      0.38 o 
  -3   4  14        0.08        0.18      0.28 o 
  -2   4  14        0.79        1.22      0.35 o 
  -1   4  14        2.49        2.84      0.41 o 
   0   4  14        4.92        5.97      0.52 o 
   1   4  14       21.10       23.68      0.86 o 
   2   4  14        2.50        2.47      0.43 o 
   3   4  14        2.02        1.87      0.62 o 
  -1   5  14       18.29       19.93      2.39 o 
  -5   0  15        0.01        0.00      0.45 o 
  -3   0  15        1.20        1.03      0.22 o 
  -1   0  15        8.23        9.80      0.75 o 
   1   0  15        6.34        7.58      0.41 o 
   3   0  15        1.15        1.57      0.38 o 
  -6   1  15        3.21        2.70      0.70 o 
  -5   1  15        0.33        0.51      0.24 o 
  -4   1  15        2.05        1.72      0.35 o 
  -3   1  15       11.15       11.83      0.46 o 
  -2   1  15       21.58       18.75      0.61 o 
  -1   1  15        3.67        3.27      0.29 o 
   0   1  15        2.84        3.12      0.30 o 
   1   1  15        5.53        4.93      0.37 o 
   2   1  15        7.06       10.55      0.96 o 
   3   1  15       10.30       11.20      0.60 o 
   4   1  15        1.56        1.19      0.37 o 
  -5   2  15        4.68        4.93      0.38 o 
  -4   2  15       17.79       20.20      0.63 o 
  -3   2  15        0.74        0.65      0.24 o 
  -2   2  15        1.27        1.51      0.27 o 
  -1   2  15       12.79       12.36      0.53 o 
   0   2  15        0.44        0.60      0.27 o 
   1   2  15        1.23        1.29      0.30 o 
   2   2  15        0.21        0.21      0.25 o 
   3   2  15        0.02        0.56      0.32 o 
  -4   3  15        0.19        0.40      0.26 o 
  -3   3  15        0.11        0.00      0.25 o 
  -2   3  15        1.00        0.48      0.27 o 
  -1   3  15        0.07        0.03      0.25 o 
   0   3  15        1.64        1.29      0.30 o 
   1   3  15        0.81        0.87      0.32 o 
   2   3  15        1.10        1.25      0.33 o 
   3   3  15        1.77        1.55      0.50 o 
  -2   4  15        9.12        9.24      1.33 o 
  -1   4  15        2.28        2.71      0.46 o 
   0   4  15        0.06        0.24      0.32 o 
   1   4  15        0.02        0.20      0.45 o 
  -4   0  16        5.58        4.42      1.28 o 
  -2   0  16        5.60        4.93      0.77 o 
   0   0  16        2.91        2.53      0.37 o 
   2   0  16       17.81       20.75      1.15 o 
  -4   1  16        6.61        7.35      0.42 o 
  -3   1  16        1.03        0.82      0.24 o 
  -2   1  16        2.68        1.90      0.37 o 
  -1   1  16        0.67        0.86      0.23 o 
   0   1  16        1.31        2.07      0.30 o 
   1   1  16        1.70        1.47      0.28 o 
   2   1  16        6.07        7.23      0.51 o 
   3   1  16       12.12       11.96      0.78 o 
  -4   2  16       14.92       14.35      0.75 o 
  -3   2  16       17.58       19.01      0.61 o 
  -2   2  16        0.03        0.17      0.24 o 
  -1   2  16        3.95        3.09      0.37 o 
   0   2  16       11.20       11.03      0.56 o 
   1   2  16        0.67        0.69      0.29 o 
   2   2  16        0.63        1.20      0.33 o 
  -3   3  16        0.00       -0.15      0.57 o 
  -2   3  16        3.99        3.94      0.45 o 
  -1   3  16        0.04        0.22      0.32 o 
   0   3  16        0.78        0.57      0.34 o 
   1   3  16        0.26        0.21      0.44 o 
  -3   0  17        1.98        0.85      0.94 o 
  -1   0  17        3.07        2.86      1.08 o 
  -3   1  17        0.99        1.24      0.37 o 
  -2   1  17        2.65        2.97      0.33 o 
  -1   1  17        0.22        0.23      0.24 o 
   0   1  17        0.08        0.31      0.26 o 
   1   1  17        1.84        1.39      0.44 o 
  -1   2  17        0.01        0.39      0.35 o 
                                                 
